# Supplementary material for: Modeling multi-sensory feedback control of zebrafish in a flow
Source: PLoS Comput Biol. 2021 Jan 22;17(1):e1008644. doi: 10.1371/journal.pcbi.1008644 (PMC7857640; doi:10.1371/journal.pcbi.1008644)
Supplement: S1 Data set — (ZIP) [file pcbi.1008644.s001.zip]

Archive with 5 entries (4 files):
- Data_Dark.dat
- Readme.rtf
- __MACOSX/
- __MACOSX/._Readme.rtf
- Data_Bright.dat
